# Supplementary material for: Association Between Serum 25-Hydroxyvitamin D and Blood Pressure in Young Adults
Source: Nutrients. 2026 Mar 9;18(5):876. doi: 10.3390/nu18050876 (PMC12987020; doi:10.3390/nu18050876)
Supplement: Supplementary file 1 [file nutrients-18-00876-s001.zip]

Archive with 1 entries (1 files):
- nutrients-4117479-supplementary.pdf
